# Supplementary material for: Identification of a miRNA–mRNA Regulatory Networks in Placental Tissue Associated With Tibetan High Altitude Adaptation
Source: Front Genet. 2021 Sep 10;12:671119. doi: 10.3389/fgene.2021.671119 (PMC8460760; doi:10.3389/fgene.2021.671119)
Supplement: Supplementary file 2 [file Table_1.XLSX]

## Sheet: 工作表2
Gene ID	Score(d)	q-value(%)	Fold Change	ProbeSetID	P50-1	P53-1	P54-1	P55-1	P56-1	P57-1	P58-1	P63-1	P67-1	P69-1	HT10L	HT1L	HT2L	HT3L	HT4L	HT5L	HT6L	HT8L	HT9L	Probe Set ID	PublicID	GeneChip Array	Species Scientific Name	Annotation Date	Sequence Type	Sequence Source	Transcript ID(Array Design)	Target Description	Representative Public ID	Archival UniGene Cluster	UniGene ID	Genome Version	Alignments	Gene Title	Gene Symbol	Chromosomal Location	Unigene Cluster Type	Ensembl	Entrez Gene	SwissProt	EC	OMIM	RefSeq Protein ID	RefSeq Transcript ID	FlyBase
11748603_a_at	-4.62721	0	0.4798	11748603_a_at	31.4891	70.517	38.2801	33.6658	74.4565	49.0926	37.3614	54.3184	50.8146	69.6306	84.332	95.8298	134.671	96.8344	93.1965	87.7056	117.218	109.054	104.001	11748603_a_at	CDKN1B	Human Genome PrimeView Array	Homo sapiens	25-Aug-11	Consensus sequence	GenBank	Hs.238990.2	" gb:AK298335.1 /DB_XREF=gi:194390931 /TID=Hs.238990.2 /CNT=8 /FEA=FLmRNA /TIER=FL /STK=1 /LL=1027 /UG_GENE=CDKN1B /UG=Hs.238990 /UG_TITLE=Cyclin-dependent kinase inhibitor 1B (p27, Kip1) /DEF=Homo sapiens cDNA FLJ51923 complete cds, highly similar to Cyclin-dependent kinase inhibitor 1B. /FL=gb:AK298335.1 /REP_ORG=H. sapiens "	AK298335.1	Hs.238990	Hs.238990	February 2009 (Genome Reference Consortium GRCh37)	chr12:12870403-12874690 (+) // 99.86 // p13.1	"cyclin-dependent kinase inhibitor 1B (p27, Kip1)"	CDKN1B	chr12p13.1-p12	full length	ENSG00000111276	1027	B4DPH2 /// O43806 /// P46527 /// Q6I9V6 /// Q708J1 /// Q96TE0 /// Q9NYG6 /// Q9UH60	---	600778 /// 610755	NP_004055	NM_004064	---
11748603_a_at	-4.62721	0	0.4798	11748603_a_at	31.4891	70.517	38.2801	33.6658	74.4565	49.0926	37.3614	54.3184	50.8146	69.6306	84.332	95.8298	134.671	96.8344	93.1965	87.7056	117.218	109.054	104.001	11748603_a_at	CDKN1B	Human Genome PrimeView Array	Homo sapiens	25-Aug-11	Consensus sequence	GenBank	Hs.238990.2	" gb:AK298335.1 /DB_XREF=gi:194390931 /TID=Hs.238990.2 /CNT=8 /FEA=FLmRNA /TIER=FL /STK=1 /LL=1027 /UG_GENE=CDKN1B /UG=Hs.238990 /UG_TITLE=Cyclin-dependent kinase inhibitor 1B (p27, Kip1) /DEF=Homo sapiens cDNA FLJ51923 complete cds, highly similar to Cyclin-dependent kinase inhibitor 1B. /FL=gb:AK298335.1 /REP_ORG=H. sapiens "	AK298335.1	Hs.238990	Hs.238990	February 2009 (Genome Reference Consortium GRCh37)	chr12:12870403-12874690 (+) // 99.86 // p13.1	"cyclin-dependent kinase inhibitor 1B (p27, Kip1)"	CDKN1B	chr12p13.1-p12	full length	ENSG00000111276	1027	B4DPH2 /// O43806 /// P46527 /// Q6I9V6 /// Q708J1 /// Q96TE0 /// Q9NYG6 /// Q9UH60	---	600778 /// 610755	NP_004055	NM_004064	---
11747162_a_at	-4.43018	0	0.3912	11747162_a_at	640.937	1084.96	644.822	412.957	2006.78	550.263	678.755	698.634	654.848	683.876	2906.31	2270.71	1679.06	2532.8	1548.43	1246.19	1307.78	1955	1999.21	11747162_a_at	FLT1	Human Genome PrimeView Array	Homo sapiens	25-Aug-11	Consensus sequence	GenBank	Hs.654360.5	" gb:EU826561.1 /DB_XREF=gi:194318417 /GEN=VEGFR1 /TID=Hs.654360.5 /CNT=4 /FEA=FLmRNA /TIER=FL /STK=1 /LL=2321 /UG=Hs.654360 /DEF=Homo sapiens soluble VEGFR1 variant 21 (VEGFR1) mRNA, complete cds, alternatively spliced. /PROD=soluble VEGFR1 variant 21 /FL=gb:EU826562.1 gb:EU826561.1 /REP_ORG=H. sapiens "	EU826561.1	Hs.654360	Hs.594454	February 2009 (Genome Reference Consortium GRCh37)	chr13:28973180-29068980 (-) // 98.71 // q12.3	fms-related tyrosine kinase 1 (vascular endothelial growth factor/vascular permeability factor receptor)	FLT1	chr13q12	full length	ENSG00000102755	2321	A3E342 /// A3E344 /// B0LPF1 /// B1AC84 /// B2BF46 /// B2BF47 /// B2BF48 /// B3FR89 /// B5A923 /// B5A924 /// P17948 /// Q16333 /// Q59GQ9 /// Q86SH7	EC:2.7.10.1	165070	NP_001153392 /// NP_001153502 /// NP_001153503 /// NP_002010	NM_001159920 /// NM_001160030 /// NM_001160031 /// NM_002019	---
11715477_at	-3.34563	0	0.4976	11715477_at	903.995	1406.32	940.714	723.434	2389.09	999.849	1164.73	972.927	1030.9	1093.09	1889.71	1811.74	3324.74	2663.91	2985.17	968.463	3496.96	1802.13	2318.91	11715477_at	TFRC	Human Genome PrimeView Array	Homo sapiens	25-Aug-11	Consensus sequence	GenBank	Hs.529618.1	" gb:NM_003234.2 /DB_XREF=gi:189458816 /GEN=TFRC /TID=Hs.529618.1 /CNT=1211 /FEA=FLmRNA /TIER=FL+Stack /STK=234 /LL=7037 /UG=Hs.529618 /DEF=Homo sapiens transferrin receptor (p90, CD71) (TFRC), mRNA. /PROD=transferrin receptor /FL=gb:BC001188.1 gb:AK291723.1 gb:NM_001128148.1 gb:NM_003234.2 gb:M11507.1 gb:AK294758.1 /REP_ORG=H. sapiens "	NM_003234.2	Hs.529618	Hs.529618	February 2009 (Genome Reference Consortium GRCh37)	chr3:195776154-195809200 (-) // 97.68 // q29	"transferrin receptor (p90, CD71)"	TFRC	chr3q29	full length	ENSG00000072274	7037	A8K6Q8 /// B7Z2I6 /// D3DXB0 /// P02786 /// Q7Z3E0	---	190010	NP_001121620 /// NP_003225	NM_001128148 /// NM_003234	---
11715478_a_at	-4.55477	0	0.2732	11715478_a_at	41.0743	195.884	57.4348	66.0551	327.146	118.29	194.391	66.6423	115.079	267.455	299.83	477.041	549.431	432.263	419.908	456.299	435.924	379.263	441.913	11715478_a_at	TFRC	Human Genome PrimeView Array	Homo sapiens	25-Aug-11	Consensus sequence	GenBank	Hs.529618.1	" gb:AK294758.1 /DB_XREF=gi:221040389 /TID=Hs.529618.1 /CNT=1211 /FEA=FLmRNA /TIER=FL /STK=1 /LL=7037 /UG_GENE=TFRC /UG=Hs.529618 /UG_TITLE=Transferrin receptor (p90, CD71) /DEF=Homo sapiens cDNA FLJ57106 complete cds, highly similar to Transferrin receptor protein 1. /FL=gb:BC001188.1 gb:AK291723.1 gb:NM_001128148.1 gb:NM_003234.2 gb:M11507.1 gb:AK294758.1 /REP_ORG=H. sapiens "	AK294758.1	Hs.529618	Hs.529618	February 2009 (Genome Reference Consortium GRCh37)	chr3:195776154-195809200 (-) // 97.68 // q29	"transferrin receptor (p90, CD71)"	TFRC	chr3q29	full length	ENSG00000072274	7037	A8K6Q8 /// B7Z2I6 /// D3DXB0 /// P02786 /// Q7Z3E0	---	190010	NP_001121620 /// NP_003225	NM_001128148 /// NM_003234	---
11720858_a_at	-2.74381	0.00453181	0.4901	11720858_a_at	19.6516	45.6529	30.3449	45.7358	126.92	19.2808	26.0121	95.2347	28.1836	39.013	95.4879	75.1167	99.7595	80.9067	65.1839	91.9508	87.8148	74.141	57.576	11720858_a_at	INSR	Human Genome PrimeView Array	Homo sapiens	25-Aug-11	Consensus sequence	GenBank	Hs.465744.1	" gb:M10051.1 /DB_XREF=gi:186439 /GEN=INSR /TID=Hs.465744.1 /CNT=230 /FEA=FLmRNA /TIER=FL /STK=2 /LL=3643 /UG=Hs.465744 /UG_TITLE=Insulin receptor /DEF=Human insulin receptor mRNA, complete cds. /FL=gb:M10051.1 gb:NM_000208.2 gb:AK300332.1 /REP_ORG=H. sapiens "	M10051.1	Hs.465744	Hs.465744	February 2009 (Genome Reference Consortium GRCh37)	chr19:7112265-7294344 (-) // 96.37 // p13.2	insulin receptor	INSR	chr19p13.3-p13.2	full length	ENSG00000171105	3643	A4ZPI1 /// A4ZPI2 /// A4ZPI3 /// A4ZPI4 /// A4ZPI5 /// A4ZPI6 /// A4ZPI7 /// A4ZPI8 /// B0FJM0 /// B4DTR7 /// P06213 /// Q2MKN9 /// Q2MKP0 /// Q2MKP2 /// Q2PJC1 /// Q2PJC2 /// Q2PJC3 /// Q2PJC4 /// Q2PJC5 /// Q2PJC7 /// Q4U0V1 /// Q86WY9	EC:2.7.10.1	147670 /// 246200 /// 262190 /// 609968 /// 610549	NP_000199 /// NP_001073285	NM_000208 /// NM_001079817	---
11720856_a_at	-4.57376	0	0.3588	11720856_a_at	131.626	228.011	174.392	155.927	684.676	204.321	266.451	185.358	206.858	466.238	563.125	668.753	1054.06	665.058	603.583	653.419	708.692	638.496	495.13	11720856_a_at	INSR	Human Genome PrimeView Array	Homo sapiens	25-Aug-11	Consensus sequence	GenBank	Hs.465744.1	gb:W84556 /DB_XREF=gi:1395668 /DB_XREF=zd89g12.s1 /CLONE=IMAGE:356710 /TID=Hs.465744.1 /CNT=230 /FEA=FLmRNA /TIER=Stack /STK=8 /LL=3643 /UG_GENE=INSR /UG=Hs.465744 /UG_TITLE=Insulin receptor /FL=gb:M10051.1 gb:NM_000208.2 gb:AK300332.1 /REP_ORG=H. sapiens	W84556	Hs.465744	Hs.465744	February 2009 (Genome Reference Consortium GRCh37)	chr19:7112265-7294344 (-) // 96.37 // p13.2	insulin receptor	INSR	chr19p13.3-p13.2	full length	ENSG00000171105	3643	A4ZPI1 /// A4ZPI2 /// A4ZPI3 /// A4ZPI4 /// A4ZPI5 /// A4ZPI6 /// A4ZPI7 /// A4ZPI8 /// B0FJM0 /// B4DTR7 /// P06213 /// Q2MKN9 /// Q2MKP0 /// Q2MKP2 /// Q2PJC1 /// Q2PJC2 /// Q2PJC3 /// Q2PJC4 /// Q2PJC5 /// Q2PJC7 /// Q4U0V1 /// Q86WY9	EC:2.7.10.1	147670 /// 246200 /// 262190 /// 609968 /// 610549	NP_000199 /// NP_001073285	NM_000208 /// NM_001079817	---
11750674_a_at	-4.63501	0	0.4771	11750674_a_at	94.8946	104.409	74.5124	58.8728	95.9419	64.4965	79.9948	109.511	76.3633	175.016	234.624	145.822	242.846	166.056	196.995	199.519	169.82	164.466	182.036	11750674_a_at	STAT3	Human Genome PrimeView Array	Homo sapiens	25-Aug-11	Consensus sequence	GenBank	Hs.463059.3	" gb:AK297994.1 /DB_XREF=gi:194388667 /TID=Hs.463059.3 /CNT=2 /FEA=FLmRNA /TIER=FL /STK=1 /LL=6774 /UG_GENE=STAT3 /UG=Hs.463059 /UG_TITLE=Signal transducer and activator of transcription 3 (acute-phase response factor) /DEF=Homo sapiens cDNA FLJ59362 complete cds, highly similar to Signal transducer and activator of transcription 3. /FL=gb:AK297994.1 /REP_ORG=H. sapiens "	AK297994.1	Hs.463059	Hs.463059	February 2009 (Genome Reference Consortium GRCh37)	chr17:40467485-40540449 (-) // 99.85 // q21.2	signal transducer and activator of transcription 3 (acute-phase response factor)	STAT3	chr17q21.31	full length	ENSG00000168610	6774	A8K7B8 /// B4DNP0 /// B4DVR6 /// B5BTZ6 /// B7ZA24 /// P40763 /// Q9BXH2	---	102582 /// 147060	NP_003141 /// NP_644805 /// NP_998827	NM_003150 /// NM_139276 /// NM_213662	---
11763158_x_at	9.03112	0	2.6221	11763158_x_at	357.727	260.183	362.533	372.558	327.16	398.573	370.753	289.861	323.366	261.924	139.694	159.345	102.15	116.302	121.47	133.474	119.72	126.222	119.432	11763158_x_at	MKNK2	Human Genome PrimeView Array	Homo sapiens	25-Aug-11	Consensus sequence	GenBank	Hs.515032.5	" gb:Z25424.1 /DB_XREF=gi:405726 /TID=Hs.515032.5 /CNT=1 /FEA=FLmRNA /TIER=FL /STK=1 /LL=2872 /UG_GENE=MKNK2 /UG=Hs.515032 /UG_TITLE=MAP kinase interacting serinethreonine kinase 2 /DEF=H.sapiens protein-serinethreonine kinase gene, complete CDS. /FL=gb:Z25424.1 /REP_ORG=H. sapiens "	Z25424.1	Hs.515032	Hs.515032	February 2009 (Genome Reference Consortium GRCh37)	chr19:2042484-2042653 (-) // 78.43 // p13.3	MAP kinase interacting serine/threonine kinase 2	MKNK2	chr19p13.3	full length	---	2872	A4CYL7 /// B3KS07 /// B4DEQ4 /// B4E0I7 /// Q15447 /// Q59GN5 /// Q9HBH9 /// Q9NT28 /// Q9NV89	EC:2.7.11.1	605069	NP_060042 /// NP_951009	NM_017572 /// NM_199054	---
11752572_a_at	-4.63849	0	0.4104	11752572_a_at	417.476	823.49	605.302	563.408	1456.95	905.212	1008.75	768.885	555.711	1466.3	2125.12	1529.38	2590.82	2397	1661.07	2016.7	1695.23	1835.25	1776.41	11752572_a_at	SLC2A1	Human Genome PrimeView Array	Homo sapiens	25-Aug-11	Consensus sequence	GenBank	Hs.706748.3	" gb:AK296736.1 /DB_XREF=gi:194383929 /TID=Hs.706748.3 /CNT=1 /FEA=FLmRNA /TIER=FL /STK=1 /LL=6513 /UG_GENE=SLC2A1 /UG=Hs.706748 /UG_TITLE=Solute carrier family 2 (facilitated glucose transporter), member 1 /DEF=Homo sapiens cDNA FLJ55703 complete cds, highly similar to Solute carrier family 2, facilitated glucose transporter member 1. /FL=gb:AK296736.1 /REP_ORG=H. sapiens "	AK296736.1	Hs.706748	Hs.473721	February 2009 (Genome Reference Consortium GRCh37)	chr1:43392400-43424539 (-) // 99.95 // p34.2	"solute carrier family 2 (facilitated glucose transporter), member 1"	SLC2A1	chr1p34.2	full length	ENSG00000117394	6513	A6NL68 /// A8K9S6 /// B3KVN0 /// B4DDR6 /// B4DKW1 /// C9JIM8 /// C9JR18 /// D3DPX0 /// P11166 /// Q0P512 /// Q59GX2	---	138140 /// 606777 /// 612126	NP_006507	NM_006516	---
11756056_a_at	-7.84839	0	0.2598	11756056_a_at	179.957	301.798	241.574	234.788	560.819	338.58	339.075	310.576	263.705	523.136	1300.56	1020.42	1715.55	1383.75	975.395	1197.02	1136.44	1085.36	1114.84	11756056_a_at	SLC2A1	Human Genome PrimeView Array	Homo sapiens	25-Aug-11	Consensus sequence	GenBank	Hs.706748.4	" gb:AY034633.1 /DB_XREF=gi:14268549 /TID=Hs.706748.4 /CNT=1 /FEA=mRNA /TIER=ConsEnd /STK=0 /LL=6513 /UG_GENE=SLC2A1 /UG=Hs.706748 /UG_TITLE=Solute carrier family 2 (facilitated glucose transporter), member 1 /DEF=Homo sapiens glucose transporter-like protein I (GLUT1) mRNA, partial cds. /REP_ORG=H. sapiens "	AY034633.1	Hs.706748	Hs.473721	February 2009 (Genome Reference Consortium GRCh37)	chr1:43393282-43394973 (-) // 100.0 // p34.2	"solute carrier family 2 (facilitated glucose transporter), member 1"	SLC2A1	chr1p34.2	full length	ENSG00000117394	6513	A6NL68 /// A8K9S6 /// B3KVN0 /// B4DDR6 /// B4DKW1 /// C9JIM8 /// C9JR18 /// D3DPX0 /// P11166 /// Q0P512 /// Q59GX2	---	138140 /// 606777 /// 612126	NP_006507	NM_006516	---
11741417_x_at	-9.76208	0	0.3915	11741417_x_at	34.5311	35.3352	28.8752	26.5967	34.2113	33.0266	33.2128	30.4016	37.4413	39.9889	91.2309	68.3611	96.9608	79.2085	83.9865	94.1596	91.856	78.1941	82.0993	11741417_x_at	EIF4E	Human Genome PrimeView Array	Homo sapiens	25-Aug-11	Consensus sequence	GenBank	Hs.249718.3	" gb:AK300982.1 /DB_XREF=gi:221043419 /TID=Hs.249718.3 /CNT=9 /FEA=FLmRNA /TIER=FL /STK=1 /LL=1977 /UG_GENE=EIF4E /UG=Hs.249718 /UG_TITLE=Eukaryotic translation initiation factor 4E /DEF=Homo sapiens cDNA FLJ55157 complete cds, highly similar to Eukaryotic translation initiation factor 4E. /FL=gb:NM_001130678.1 gb:AK300982.1 /REP_ORG=H. sapiens "	AK300982.1	Hs.249718	Hs.249718	February 2009 (Genome Reference Consortium GRCh37)	chr8:14166550-14168307 (+) // 47.74 // p22 /// chr17:47500655-47502267 (-) // 46.24 // q21.33 /// chr4:99799606-99850243 (-) // 95.42 // q23	eukaryotic translation initiation factor 4E	EIF4E	chr4q21-q25	full length	ENSG00000151247	1977	B7Z2T1 /// B7Z6V1 /// P06730 /// Q32Q75	---	133440	NP_001124150 /// NP_001124151 /// NP_001959	NM_001130678 /// NM_001130679 /// NM_001968	---
11741416_s_at	-7.36219	0	0.3279	11741416_s_at	118.688	106.536	55.9759	57.0563	116.134	73.3428	97.048	105.304	114.162	140.326	301.271	242.918	300.105	270.687	320.163	285.201	292.294	301.15	284.822	11741416_s_at	EIF4E	Human Genome PrimeView Array	Homo sapiens	25-Aug-11	Consensus sequence	GenBank	Hs.249718.3	" gb:AK300982.1 /DB_XREF=gi:221043419 /TID=Hs.249718.3 /CNT=9 /FEA=FLmRNA /TIER=FL /STK=1 /LL=1977 /UG_GENE=EIF4E /UG=Hs.249718 /UG_TITLE=Eukaryotic translation initiation factor 4E /DEF=Homo sapiens cDNA FLJ55157 complete cds, highly similar to Eukaryotic translation initiation factor 4E. /FL=gb:NM_001130678.1 gb:AK300982.1 /REP_ORG=H. sapiens "	AK300982.1	Hs.249718	Hs.249718	February 2009 (Genome Reference Consortium GRCh37)	chr8:14166550-14168307 (+) // 47.74 // p22 /// chr17:47500655-47502267 (-) // 46.24 // q21.33 /// chr4:99799606-99850243 (-) // 95.42 // q23	eukaryotic translation initiation factor 4E	EIF4E	chr4q21-q25	full length	ENSG00000151247	1977	B7Z2T1 /// B7Z6V1 /// P06730 /// Q32Q75	---	133440	NP_001124150 /// NP_001124151 /// NP_001959	NM_001130678 /// NM_001130679 /// NM_001968	---
11733760_a_at	-4.17901	0	0.4768	11733760_a_at	76.4478	104.916	103.837	38.9682	126.801	87.4699	70.9409	73.1466	69.1941	102.14	135.608	130.458	231.357	206.853	246.401	178.033	154.78	128.315	171.947	11733760_a_at	EGFR	Human Genome PrimeView Array	Homo sapiens	25-Aug-11	Consensus sequence	GenBank	Hs.488293.2	" gb:NM_201283.1 /DB_XREF=gi:41327733 /GEN=EGFR /TID=Hs.488293.2 /CNT=6 /FEA=FLmRNA /TIER=FL /STK=5 /LL=1956 /UG=Hs.488293 /DEF=Homo sapiens epidermal growth factor receptor (erythroblastic leukemia viral (v-erb-b) oncogene homolog, avian) (EGFR), transcript variant 3, mRNA. /PROD=epidermal growth factor receptor isoform cprecursor /FL=gb:AY698024.1 gb:NM_201283.1 gb:U48722.1 gb:U95089.1 /REP_ORG…	NM_201283.1	Hs.488293	Hs.488293	February 2009 (Genome Reference Consortium GRCh37)	chr7:55086561-55224642 (+) // 86.36 // p11.2	epidermal growth factor receptor	EGFR	chr7p12	full length	ENSG00000146648	1956	A2VCQ7 /// A7VN05 /// A7VN06 /// A7VN07 /// A8K2T7 /// A9CB80 /// B6RC65 /// B6RC66 /// B7Z2I3 /// C9JYS6 /// P00533 /// Q147T7 /// Q2TTR7 /// Q30BI0 /// Q4H1F3 /// Q504U8 /// Q59FL8 /// Q68GS6 /// Q75MF2 /// Q8WZA5 /// Q9H3C8 /// Q9H3D0	EC:2.7.10.1	131550 /// 211980	NP_005219 /// NP_958439 /// NP_958440 /// NP_958441	NM_005228 /// NM_201282 /// NM_201283 /// NM_201284	---
11718705_at	6.01545	0	2.2696	11718705_at	787.925	902.834	1076.7	1044.58	803.19	894.9	900.213	828.229	819.505	953.054	478.088	549.689	230.037	365.783	381.538	320.526	359.536	452.067	531.983	11718705_at	IGF1R	Human Genome PrimeView Array	Homo sapiens	25-Aug-11	Consensus sequence	GenBank	Hs.643120.1	" gb:NM_000875.3 /DB_XREF=gi:119220593 /GEN=IGF1R /TID=Hs.643120.1 /CNT=344 /FEA=FLmRNA /TIER=FL+Stack /STK=60 /LL=3480 /UG=Hs.643120 /DEF=Homo sapiens insulin-like growth factor 1 receptor (IGF1R), mRNA. /PROD=insulin-like growth factor 1 receptor precursor /FL=gb:EU826611.1 gb:BC113610.1 gb:BC113612.1 gb:NM_000875.3 gb:BC143721.1 /REP_ORG=H. sapiens "	NM_000875.3	Hs.643120	Hs.643120	February 2009 (Genome Reference Consortium GRCh37)	chr15:99192272-99507759 (+) // 97.28 // q26.3	insulin-like growth factor 1 receptor	IGF1R	chr15q26.3	full length	ENSG00000140443	3480	C9J5X1 /// P08069 /// Q3B833	EC:2.7.10.1	147370 /// 270450	NP_000866	NM_000875	---
11749649_x_at	-5.31734	0	0.4828	11749649_x_at	70.8492	67.322	54.4187	54.3622	77.2034	60.0408	70.3826	53.9365	82.2177	113.944	184.138	127.309	153.132	111.19	133.356	155.041	169.746	145.861	116.312	11749649_x_at	HIF1A	Human Genome PrimeView Array	Homo sapiens	25-Aug-11	Consensus sequence	GenBank	Hs.597216.5	" gb:FJ790247.1 /DB_XREF=gi:225354049 /GEN=HIF1A /TID=Hs.597216.5 /CNT=3 /FEA=FLmRNA /TIER=FL /STK=1 /LL=3091 /UG=Hs.597216 /DEF=Homo sapiens hypoxia-inducible factor 1 alpha isoform I.3 (HIF1A) mRNA, complete cds. /PROD=hypoxia-inducible factor 1 alpha isoform I.3 /FL=gb:FJ790247.1 /REP_ORG=H. sapiens "	FJ790247.1	Hs.597216	Hs.597216	February 2009 (Genome Reference Consortium GRCh37)	chr14:62164339-62214489 (+) // 98.21 // q23.2	"hypoxia inducible factor 1, alpha subunit (basic helix-loop-helix transcription factor)"	HIF1A	chr14q23.2	full length	ENSG00000100644	3091	A8MYV6 /// B2R617 /// B4DL76 /// B4DS34 /// B4E2K5 /// B4E2U7 /// C0LZJ3 /// D0VY79 /// Q16665	---	603348	NP_001521 /// NP_851397	NM_001530 /// NM_181054	---
11749123_a_at	-6.29933	0	0.4356	11749123_a_at	28.5681	28.6596	21.1319	23.6147	31.9696	24.9185	23.4694	24.9369	33.8033	41.8625	85.3172	54.6378	64.8468	45.9869	69.7295	66.1909	73.9049	64.7107	56.1362	11749123_a_at	HIF1A	Human Genome PrimeView Array	Homo sapiens	25-Aug-11	Consensus sequence	GenBank	Hs.597216.4	" gb:AK304315.1 /DB_XREF=gi:194385579 /TID=Hs.597216.4 /CNT=4 /FEA=FLmRNA /TIER=FL /STK=1 /LL=3091 /UG_GENE=HIF1A /UG=Hs.597216 /UG_TITLE=Hypoxia inducible factor 1, alpha subunit (basic helix-loop-helix transcription factor) /DEF=Homo sapiens cDNA FLJ55752 complete cds, highly similar to Hypoxia-inducible factor 1 alpha. /FL=gb:AK304315.1 /REP_ORG=H. sapiens "	AK304315.1	Hs.597216	Hs.597216	February 2009 (Genome Reference Consortium GRCh37)	chr14:62162238-62214029 (+) // 99.68 // q23.2	"hypoxia inducible factor 1, alpha subunit (basic helix-loop-helix transcription factor)"	HIF1A	chr14q23.2	full length	ENSG00000100644	3091	A8MYV6 /// B2R617 /// B4DL76 /// B4DS34 /// B4E2K5 /// B4E2U7 /// C0LZJ3 /// D0VY79 /// Q16665	---	603348	NP_001521 /// NP_851397	NM_001530 /// NM_181054	---
11749648_a_at	-6.88638	0	0.3476	11749648_a_at	44.6711	43.0026	41.6625	31.524	56.5412	38.0853	48.141	37.6761	45.1116	73.859	154.674	95.6728	153.633	79.2632	144.298	137.371	170.071	138.08	117.863	11749648_a_at	HIF1A	Human Genome PrimeView Array	Homo sapiens	25-Aug-11	Consensus sequence	GenBank	Hs.597216.5	" gb:FJ790247.1 /DB_XREF=gi:225354049 /GEN=HIF1A /TID=Hs.597216.5 /CNT=3 /FEA=FLmRNA /TIER=FL /STK=1 /LL=3091 /UG=Hs.597216 /DEF=Homo sapiens hypoxia-inducible factor 1 alpha isoform I.3 (HIF1A) mRNA, complete cds. /PROD=hypoxia-inducible factor 1 alpha isoform I.3 /FL=gb:FJ790247.1 /REP_ORG=H. sapiens "	FJ790247.1	Hs.597216	Hs.597216	February 2009 (Genome Reference Consortium GRCh37)	chr14:62164339-62214489 (+) // 98.21 // q23.2	"hypoxia inducible factor 1, alpha subunit (basic helix-loop-helix transcription factor)"	HIF1A	chr14q23.2	full length	ENSG00000100644	3091	A8MYV6 /// B2R617 /// B4DL76 /// B4DS34 /// B4E2K5 /// B4E2U7 /// C0LZJ3 /// D0VY79 /// Q16665	---	603348	NP_001521 /// NP_851397	NM_001530 /// NM_181054	---
11748603_a_at	-4.62721	0	0.4798	11748603_a_at	31.4891	70.517	38.2801	33.6658	74.4565	49.0926	37.3614	54.3184	50.8146	69.6306	84.332	95.8298	134.671	96.8344	93.1965	87.7056	117.218	109.054	104.001	11748603_a_at	CDKN1B	Human Genome PrimeView Array	Homo sapiens	25-Aug-11	Consensus sequence	GenBank	Hs.238990.2	" gb:AK298335.1 /DB_XREF=gi:194390931 /TID=Hs.238990.2 /CNT=8 /FEA=FLmRNA /TIER=FL /STK=1 /LL=1027 /UG_GENE=CDKN1B /UG=Hs.238990 /UG_TITLE=Cyclin-dependent kinase inhibitor 1B (p27, Kip1) /DEF=Homo sapiens cDNA FLJ51923 complete cds, highly similar to Cyclin-dependent kinase inhibitor 1B. /FL=gb:AK298335.1 /REP_ORG=H. sapiens "	AK298335.1	Hs.238990	Hs.238990	February 2009 (Genome Reference Consortium GRCh37)	chr12:12870403-12874690 (+) // 99.86 // p13.1	"cyclin-dependent kinase inhibitor 1B (p27, Kip1)"	CDKN1B	chr12p13.1-p12	full length	ENSG00000111276	1027	B4DPH2 /// O43806 /// P46527 /// Q6I9V6 /// Q708J1 /// Q96TE0 /// Q9NYG6 /// Q9UH60	---	600778 /// 610755	NP_004055	NM_004064	---
11742027_a_at	-2.11063	0.0594576	0.4534	11742027_a_at	27.0295	42.0433	64.0561	75.8771	70.4701	15.2247	28.7417	14.2876	21.7732	187.258	102.884	78.3389	35.3542	76.8695	97.4699	62.011	50.4982	228.915	201.106	11742027_a_at	ANGPT2	Human Genome PrimeView Array	Homo sapiens	25-Aug-11	Consensus sequence	GenBank	Hs.583870.2	" gb:AF187858.1 /DB_XREF=gi:8570646 /TID=Hs.583870.2 /CNT=3 /FEA=FLmRNA /TIER=FL /STK=1 /LL=285 /UG_GENE=ANGPT2 /UG=Hs.583870 /DEF=Homo sapiens angiopoietin-2 isoform-1 mRNA, complete cds, alternatively spliced. /PROD=angiopoietin-2 isoform-1 /FL=gb:NM_001118888.1 gb:AF187858.1 /REP_ORG=H. sapiens "	AF187858.1	Hs.583870	Hs.583870	February 2009 (Genome Reference Consortium GRCh37)	chr8:6357176-6420784 (-) // 93.82 // p23.1	angiopoietin 2	ANGPT2	chr8p23.1	full length	ENSG00000091879	285	B2R6E3 /// B7ZLM7 /// O15123 /// Q9H4C0 /// Q9H4C1 /// Q9HBP3	---	601922	NP_001112359 /// NP_001112360 /// NP_001138	NM_001118887 /// NM_001118888 /// NM_001147	---
[truncated: 23 more columns]
